# Supplementary material for: The Link Between Oxysterols and Gut Microbiota in the Co-Dysfunction of Cognition and Muscle
Source: Nutrients. 2025 Apr 6;17(7):1277. doi: 10.3390/nu17071277 (PMC11990608; doi:10.3390/nu17071277)
Supplement: Supplementary file 1 [file nutrients-17-01277-s001.zip]

Archive with 1 entries (1 files):
- nutrients-3561666-supplementary.pdf
